# Supplementary material for: α-Lipoic Acid Improves Hepatic Metabolic Dysfunctions in Acute Intermittent Porphyria: A Proof-of-Concept Study
Source: Diagnostics (Basel). 2021 Sep 6;11(9):1628. doi: 10.3390/diagnostics11091628 (PMC8468570; doi:10.3390/diagnostics11091628)
Supplement: Supplementary file 1 [file diagnostics-11-01628-s001.zip]

Archive with 1 entries (1 files):
- diagnostics-1347564-supplementary.pdf
